# Supplementary material for: FABP7 and HMGCS2 Are Novel Protein Markers for Apocrine Differentiation Categorizing Apocrine Carcinoma of the Breast
Source: PLoS One. 2014 Nov 12;9(11):e112024. doi: 10.1371/journal.pone.0112024 (PMC4229141; doi:10.1371/journal.pone.0112024)
Supplement: Table S1 — Expression of FABP7 and HMGCS2 in 28 normal breast lesions adjacient to tumor. (XLS) [file pone.0112024.s003.xls]

## Sheet: Sheet2
Table S1. Expression of FABP 7 and HMGCS2 in 28 normal breast lesions adjacient to tumor
Patient number	Tumor typea	FABP 7b	HMGCS2b
RH04-02469	ER+/PR+/HER2-	Pos	Neg
RH06-017498	ER+/PR+/HER2-	Neg	Neg
RH06-022837	ER+/PR+/HER2-	Neg	Neg
RH04-023488	ER+/PR+/HER2 (+1)	Neg	Neg
RH05-027212	ER+/PR+/HER2 (+1)	Neg	Neg
RH06-004746	ER+/PR+/HER2 (+1)	Neg	Neg
RH06-002596	ER+/PR+/HER2 (+2)	Neg	Neg
RH06-002596	ER+/PR+/HER2 (+2)	Neg	Neg
RH05-003503	ER+/PR+/HER2 (+3)	Pos	Neg
RH05-019718	ER+/PR+/HER2 (+3)	Neg	Neg
RH05-025363	ER+/PR+/HER2 (+3)	Neg	Neg
RH06-021491	ER+/PR+/HER2 (+3)	Neg	Neg
RH07-005516	ER+/PR+/HER2(+3)	Neg	Neg
RH04-033310	HER2	Not determined	Neg
RH02-0181128	TNBC	Neg	Not determined
RH02-020482	TNBC	Neg	Neg
RH02-029594	TNBC	Neg	Neg
RH03-031916	TNBC	Neg	Neg
RH04-032634	TNBC	Pos	Neg
RH04-032634	TNBC	Neg	Neg
RH05-002603	TNBC	Neg	Neg
RH05-019399	TNBC	Pos	Neg
RH05-019399	TNBC	Neg	Neg
RH07-011542	TNBC	Neg	Not determined
RH09-003173	TNBC	Neg	Neg
RH09-011210	TNBC	Neg	Neg
RH09-011286	TNBC	Pos	Neg
RH09-016104	TNBC	Neg	Neg
a - tumors were stratified as described in Materials and Methods
b - cut-off value was specified as described in Materials and Methods
