# Supplementary material for: FABP7 and HMGCS2 Are Novel Protein Markers for Apocrine Differentiation Categorizing Apocrine Carcinoma of the Breast
Source: PLoS One. 2014 Nov 12;9(11):e112024. doi: 10.1371/journal.pone.0112024 (PMC4229141; doi:10.1371/journal.pone.0112024)
Supplement: Table S2 — Expression of FABP7 and HMGCS2 in 13 breast apocrine cysts. (XLS) [file pone.0112024.s004.xls]

## Sheet: Overview of results
Sample type	Number analyzed	% of Positive	Comments and conclusions	PubMed info for this tissue type	How else were stained
Normal mamma reduction - B-FABP - described	12	All Pos but weak. Staining heterogeneous: cytoplasmic or nuclear. All normal ductrs have positive staining in Luminal layer. Whenever the apocrine metaplasia detected in normal ductal areas the only basal scell layer become B-FABP Positive (see slides from 15.04.2013)	The Abs dilution in blocking buffer reduces the background (see results from 26.03.2013)	Not much literature about Normal + B- FABP 1997 - Only one BC cell line tested (T476 was Pos by Nothern Blot. MB-436, ZR751, MB-231 and MCF7 -were Neg. Single normal sample was analyzed by in situ hybridization. 2010 - B-FABP slithly overexpressed in "Luminal" ER- normal as compair with ER+ normal by cDNA analysis (mouse)	AR, HMGCS2
Normal mamma reduction - HMGCS2 described	12	All are Negative; Pos if Apocrine differentiation		No literature about Normal + HMGCS2
TMA - normal - B-FABP - described	33 tissue types on TMA	Pos: Cerebellum, Heart, Kidney	Our results for normal from areas distant to tumor (DCTB samples) are in accordunce with PROTEIN ATLAS data, except skin and testis (Pos in ATLAS) - most of normal areasr are Negative. Ie normal from reduction give different staining as compair with normal from tumor samples (but not for HMGCS2 - see results)	Not much literature about Normal + B- FABP
TMA - normal - HMGCS2	Not done	No information from protein Atlas;	No information from protein Atlas;	No literature about Normal + HMGCS2
Normal distant from tumors B-FABP described	25 unique samples were analyzed from patients bearing tumors, characterized as: 13 TNBC; 4 HER2 Pos; 2 ER+/PgR+/Her2-; 6 ER+/PgR+/Her2-.	84% - Neg (21), 16% Pos (4) No correlation with AR, ER or PgR or HER2 expression was found	1. No correlation between expression of B-FABP and ER positivity&negativity in normal ducts. The mouse cDNA data do not feet our IHC result. 2. Normal ducts distant to tumors are B-FABP Negative in app. 84%.	2010 - B-FABP slithly overexpressed in ER- normal as compair with ER+ normal by cDNA analysis of mouse; 2009 - B-FABP in kidney. 2012 - cervical cancer 2000 (Cancer res) B-FABP inhibits breast prolifiration and its high expression is regulated via Jac/Stat pathway;	Most normal (86%) are AR - Pos
Normal distant from tumors - HMGCS2 described	25 samples (12 TNBC, 4 HER2, 7 ER+/PgR+/HER2-, 2 ER+/PgR+/HER2+).	All are Negative; Pos if Apocrine differentiation. Pos if Apocrine differentiation (confirmed by Maj-Lis and me)	1. No correlation between expression of HMGCs2 and ER+ or ER- in normal ducts; 2. No correlation between expression of HMGCs2 and AR+ in normal ducts: 85% of normal ducts are AR positive, but almost all normal are HMGCS2 Neg; 3. Whenever Apocrine differentiation is detected (hyperplasia) the expression level of HMGCS2 is high (Pos cells);	No literature about Normal + HMGCS2	Most normal (86%) are AR - Pos
Normal distant from tumors - AR described	21 samples (12 TNBC, 2 HER2, 5 ER+/PgR+/HER2-, 2 ER+/PgR+/HER2+).	Most normal (86%) are AR - Pos	1. Most normal (86%) are AR - Pos		Most normal (86%) are AR - Pos
Cyst distant from tumors B-FABP described	36 unique samples: 10 TNBC, 10 HER2, 12 ER+/PgR+/HER2-, 4 ER+/PgR+/HER2+)	22% Neg (8) - only flat cysts are Neg; 78% (28) - are Pos. The cyst presence does not correlate with tumor subtype. No correlation with AR, ER or PgR or HER2 expression was found for B-FABP positivity in Apocrine cyst.	1. No correlation between B-FABP Pos in Cyst and Normal	No literature about Cyst/Apo dif + B-FABP	Most normal (86%) are AR - Pos
Cyst distant from tumors - HMGCS2 described	36 unique samples (12 TNBC, 8 HER2, 12 ER+/PgR+/HER2-, 4 ER+/PgR+/HER2+).	16% (6) - Neg and 84% (30) - Pos. Mainly flat cysts are negative. There is only single case with AR+ but HMGCS2 - Neg. The cyst presence does not correlate with tumor subtype. No correlation with ER or PgR or HER2 expression was found for HNGCS2 positivity in Apocrine cyst.	There is only single case with AR+ but HMGCS2 - Neg - cannot make any correlation analysis based on the single sample.	No literature about Cyst/Apo dif + HMGCS2	Most normal (86%) are AR - Pos
Cyst distant from tumors - AR described	34 unique samples (12 TNBC, 8 HER2, 10 ER+/PgR+/HER2-, 4 ER+/PgR+/HER2+)	99% Positive
Sclerosis Adenosis B-FABP described	11 samplses	3 Pos/4 Negative/4 Mosaik
Sclerosis Adenosis - HMGCS2 described	11 samplses	All SA Negative/All apocrine features within SA are Positive;	1. HMGSC2 is more specific/sensitive for apocrine differentiation;
Apocrine (Japan) - B-FABP	47 unique samples (14 ADCIS and 33 IAC)	9 out of 47 (19%) - Negative. 81% - Pos; 14 ADCIS (85%) Pos - mainly cytoplasmic staining; 33 IAC (80%) Pos - mucg stroner nuclear staining as compair with ADCIS	1. Strong B-FABP nuclear staining have been detected only in IACS (belong to TNBC subtype - CHECK HER2 status); More agressive. Out data are in agreement with previously published data for nuclear B-FABP expression in glioma, but do not in agreement with 2012 Ellis et al data: patients having exclusive nuclear B-FABP expression in TNBC tumors have longer surviavle.	No literature about Apo T + B-FAB 2012 - Nuclear B-FABP associated with high grade, mitotic frequency, basal phenotype, TNBC phenotype, Ki67, p53 and p21 expression. Tumors with only nuclear expression had significanty better prognosis than those with only cytoplasmic expression. No correlation with HER2. AR status was not studied. 2003 in glioma EGFR amplification is associated with nuclear tran…
Apocrine (DCTB) - B-FABP	22 samples	12 out of 22 - Pos (55%). All positively stained identified as Apo by JEC (see table);		No literature about Apo T + B-FAB
Apocrine (DCTB) - HMGCS2	22 samples (staining was performed twice: 2011 and 2013)	15 out of 22 - Pos (68%). Most of them identified as Apo by JEC (see table); Among 15 Pos for HMGCS2 - 5 HER2 Pos/10 HER2 Neg (See table for HER2 correlation); Among 15 Pos for HMGCS2 - 6 ALN Neg/9 ALN Pos;	1. No obvious correlation with HER2 status; 2. No obvious correlation with ALN status; 3. No obvious correlation between ADCIS vs IAC;	No literature about Apo T/BC/HER2 correlation/AR correlation + HMGCS2 2013 - significant overexpression of 4 genes (DHRS2, HMGCS2, HPGD and ACSL3) was observed in ER- cases, with significantly lower expression of UGT2B11 and APOD in ER+ cases, and decreased expression of UGT2B7 in both subtypes. These data suggest that differential expression of lipid metabolism genes may be involved in the risk …
TNBC (DCTB) - B-FABP	64 samples	23 out of 64 - Pos (36%); 64% TNBC - Neg; One tumor is Apo - Pos	1. No correlation between B-FABP expression and AR in TNBC tested.	1. 2010 - B-FABP expression in basal tumors associated with good prognosis. 2. 1998/2007/2010 High level of B-FABP related with cancer cell prolifiration, migration, and poor prognosis ( glioma). 3. 2000 - B-FABP expression in mammary gland (BC cell lines) inhibits prolifiration and increase differentiation. 4. 2011 - B-FABP down regulation decrease cell prolifiration and migration but does not a…
TNBC (DCTB) - HMGCS2	64 samples	2 out of 64 - Pos (3%); One among them is Apo;
TMA - Pantomics (3 sets) - B-FABP	210 samples	POUL HAS INFORMATION
TMA - Pantomics (3 sets) - HMGCS2	210 samples	POUL HAS INFORMATION
BC cell lines - B-FABP	19 cell lines: 10 TNBC, 3 HER2; 5 Luminal; 1 Normal-like;	7 TNBC cell lines are Pos: MB-231, HCC70, HCC38, MB-453, BT549, MB157. MDA-MB-453 (APO type); HER2 BC cell lines: 2-Neg and 1 - Pos (reverse correlation). Luminal cell lines: 2 - Pos/2 - Neg (No correlation with AR staining).	No correlation with AR staining in TNBC BC cell lines (but all of them have very different genetic background).	1997 - Only one BC cell line tested (T476 was Pos by Nothern Blot. MB-436, ZR751, MB-231 and MCF7 - were Neg.
BC cell lines - HMGCS2 described	17 cell lines

## Sheet: Sheet1
Table S2. Expression of FABP7 and HMGCS2 in 13 breast apocrine cysts
Tumor number	Tumor typea	FABP 7 b	HMGCS2 b
RH06-022837	ER+/PR+/HER2-	Pos	Pos
RH04-02469	ER+/PR+/HER2-	Pos	Pos
RH05-027212	ER+/PR+/HER2 (+1)	Pos	Pos
RH06-004746	ER+/PR+/HER2 (+1)	Neg	Neg
RH06-002596	ER+/PR+/HER2 (+2)	Pos	Pos
RH06-002596	ER+/PR+/HER2 (+2)	Pos	Pos
RH05-003503	ER+/PR+/HER2 (+3)	Pos	Pos
RH07-005516	ER+/PR+/HER2(+3)	Pos	Pos
RH06-027391	HER2	Pos	Neg
RH05-019718	HER2	Pos	Pos
RH05-025363	HER2	Pos	Pos
RH05-025363	HER2	Pos	Neg
RH04-032634	TNBC	Pos	Pos
a - tumors were stratified as described in Materials and Methods
b - cut-off value was specified as deascribed in Materials and Methods
