# Supplementary material for: FABP7 and HMGCS2 Are Novel Protein Markers for Apocrine Differentiation Categorizing Apocrine Carcinoma of the Breast
Source: PLoS One. 2014 Nov 12;9(11):e112024. doi: 10.1371/journal.pone.0112024 (PMC4229141; doi:10.1371/journal.pone.0112024)
Supplement: Table S3 — Expression of FABP7, HMGCS2 and several other markers by 14 ADCISs. (XLS) [file pone.0112024.s005.xls]

## Sheet: Sheet1
Table S3. Expression of FABP7, HMGCS2 and several other markers by 14 ADCISs
Sample number	Age	LNa	HMGCS2b	FABP 7b	15-PGDHb,c	ACSM1b,c	AR (%) c	CD24c,d	ERa (%)c	PR (%)c	Bcl-2 (%)c	Her2 scorec	GATA-3(%)c
1	59	_	Pos(c)	Neg	Pos	Pos	60	Pos (m)	2	0	0	2	0
2	34	_	Pos (c)	Pos (c)	Neg	Pos	70	Pos (m)	0	0	0	0	0
3	69	_	Pos (c)	Pos (c)	Pos	Pos	20	Pos (m)	0	0	0	0	0
4	49	_	Pos (c)	Pos (c)	Pos	Pos	95	Pos (m)	0	0	0	0	0
5	57	_	Pos (c)	Pos (c)	Pos	Pos	30	Pos (m)	0	0	0	0	0
6	46	_	Pos (c)	Pos (c)	Pos	Pos	40	Pos (m)	0	0	0	0	0
7	66	_	Pos (c)	Pos (c)	Pos	Neg	60	Pos (m)	0	0	0	0	0
8	74	_	Pos (c)	Pos (c)	Pos	Pos	25	Pos (m)	0	30	0	0	0
9	56	_	Pos (c)	Pos (c)	Pos	Pos	90	Pos (m)	0	0	0	0	0
10	57	_	Pos (c)	Neg	Pos	Pos	30	Pos (m)	0	0	0	0	0
11	59	_	Pos (c)	Pos (c)	Pos	Pos	80	Pos (m)	0	0	0	0	0
12	53	_	Pos (c)	Pos (c)	Neg	Neg	3	Pos (m)	0	0	0	2	0
13	70	not examined	Pos (c)	Pos (c)	Pos	Pos	80	Pos (m)	1	0	0	0	0
14	44	not examined	Pos (c)	Pos (c)	Pos	Pos	50	Pos (m)	0	0	0	0	0
a Lymph node status
bPos, positive; Neg, negative; Pos (c), cytoplasmic positive
c Celis et al 2009 [19] and Honma et al 2005 [21]
d Pos (m) - positive membraneous immunoreactivity
