# Supplementary material for: FABP7 and HMGCS2 Are Novel Protein Markers for Apocrine Differentiation Categorizing Apocrine Carcinoma of the Breast
Source: PLoS One. 2014 Nov 12;9(11):e112024. doi: 10.1371/journal.pone.0112024 (PMC4229141; doi:10.1371/journal.pone.0112024)
Supplement: Table S4 — Expression of FABP7, HMGCS2 and several other markers by 33 IACs. (XLS) [file pone.0112024.s006.xls]

## Sheet: Sheet1
Table S4. Expression of FABP7, HMGCS2 and several other markers by 33 IACs
Sample numbera	Age	Grade	Tumor size (mm)	LNb	HMGCS2c	FABP7c	15-PGDHd	ACSM1d	AR (%)d	CD24d	ERa (%)d	PR (%)d	Her2 scored	Bcl-2 (%)d	GATA-3(%)d
15	62	2	8	-	Pos (c)	Pos (c+n)	Pos	Neg	Pos	Pos	0	0	0	0	0
16	73	2	12	-	Pos (c)	Pos (c+n)	Pos	Pos	Pos	Pos	0	0	0	0	0
17	61	2	16	-	Pos (c)	Pos (c+n)	Pos weak	Neg	Pos	Pos	0	0	0	0	0
18	49	2	10	-	Pos (c)	Neg	Pos	Pos	Pos	Pos	0	0	0	0	0
19	37	3	25	-	Pos (c)	Pos (c+n)	Neg	Neg	Pos	Pos	0	0	0	0	0
20	52	3	22	+	Pos (c)	Pos (c+n)	Neg	Pos	Pos	Neg	0	0	0	0	0
21	51	2	8	-	Pos (c)	Pos (c+n)	Pos	Pos	Pos	Pos	0	0	0	0	0
22	45	2	15	-	Pos (c)	Pos (c+n)	Neg	Neg	Pos	Neg	0	0	2	0	0
23	75	2	1	-	Pos (c)	Pos (c+n)	Neg	Neg	Pos	Pos	0	0	0	0	0
24	63	2	1	-	Pos (c)	Pos (c+n)	Neg	Neg	Pos	Pos (m)e	0	0	0	0	0
25	65	2	15	-	Pos (c)	Pos (c+n)	Neg	Neg	Pos	Pos (m)	0	2	0	0	0
26	62	2	6	-	Pos (c)	Pos (c+n)	Pos	Neg	Pos	Pos	0	0	0	0	0
27	58	2	1	-	Pos (c)	Neg	Neg	Neg	Pos	Neg	0	0	0	20	0
28	66	2	29	+	Pos (c)	Pos (c+n)	Pos	Pos	Pos	Pos	0	0	3	0	0
29	47	2	39	+	Pos (c)	Pos (c+n)	Pos	Pos	Pos	Pos	0	0	0	0	0
30	56	2	19	+	Pos (c)	Neg	Neg	Neg	Pos	Neg	0	0	3	0	0
31	63	2	8	-	Pos (c)	Pos (c+n)	Pos	Pos	Pos	Pos	0	0	0	0	0
32	84	2	46	+	Pos (c)	Pos (c+n)	Pos	Pos	Pos	Pos	0	0	0	0	0
33	75	3	20	-	Pos (c)	Pos (c+n)	Neg	Neg	Pos	Neg	0	0	0	0	0
34	32	2	5	-	Pos (c)	ND	Pos	Pos	Pos	Pos	0	0	3	0	0
35	77	2	5	-	Pos (c)	Pos (c+n)	Neg	Neg	Pos	Pos (m)	0	0	0	0	0
36	57	1	8	-	Pos (c)	Pos (c+n)	Pos	Pos	Pos	Pos	1	0	0	0	0
37	69	2	1	-	Pos (c)	Pos (c+n)	Neg	Pos	Pos	Pos	0	0	3	0	0
38	56	2	16	-	Pos (c)	Neg	Pos weak	Neg	Pos	Neg	0	0	0	0	0
39	69	2	16	+	Pos (c)	Pos (c+n)	Neg	Neg	Pos	Pos	0	0	3	0	0
40	55	2	1	-	Pos (c)	Pos (c+n)	Neg	Neg	Pos	Pos	0	0	1	0	0
41	62	2	51	+	Pos (c)	Pos (c+n)	Neg	Pos	Pos	Pos	0	0	0	0	0
42	77	2	15	+	Pos (c)	Pos (c+n)	Pos	Pos	Pos	Pos	0	0	0	0	0
43	60	2	1	-	Pos (c)	Pos (c+n)	Neg	Pos	Pos	Pos	5	5	2	0	0
44	72	2	23	-	Pos (c)	Pos (c+n)	Neg	Pos weak	Pos	Pos	0	3	0	0	0
45	57	2	10	-	Pos (c)	Neg	Neg	Neg	Pos	Pos	30	2	0	0	0
46	38	2	24	+	Pos (c)	Neg	Neg	Neg	Pos	Pos	0	20	2	0	0
47	55	2	3	-	Pos	Neg	Pos	Neg	Pos	Pos (m)	0	0	0	0	0
a The numbering is continued from Table S3
b Lymph node status
c Pos, positive; Neg, negative; Pos (c) , cytoplasmic positivity; Pos (c+n) - cytoplasmic and nucleear positive staining (see Materials and Methods); ND, not determined
d Celis et al 2009 [19] and Honma et al 2005 [21]
e Pos (m) - positive membraneous immunoreactivity
