# Supplementary material for: FABP7 and HMGCS2 Are Novel Protein Markers for Apocrine Differentiation Categorizing Apocrine Carcinoma of the Breast
Source: PLoS One. 2014 Nov 12;9(11):e112024. doi: 10.1371/journal.pone.0112024 (PMC4229141; doi:10.1371/journal.pone.0112024)
Supplement: Table S5 — Expression of FABP7, HMGCS 2 and several other markers in various nonapocrine breast tumors as determined by IHC of TMA array (Pantomics 1501, 1502 and 1503). (XLS) [file pone.0112024.s007.xls]

## Sheet: Sheet1
Table S5. Expression of FABP7, HMGCS 2 and several other markers in various nonapocrine breast tumors as determined by IHC of TMA array (Pantomics 1501, 1502 and 1503)
Core numbera	Core Positiona	Agea	Histologya	Gradea	Stage (TNM)a	FABP7b	HMGCS2b	ARc	ERc	PRc	HER2	15-PGDHc	ACMCS1c	CK19	CK5	CK14	CK15
6	A6,B6	28	Ductal carcinoma in situ	I	TisN0M0	POS lactating	Neg	Neg	Neg	Neg	+++	Neg	Neg	Pos	Neg	Neg	Neg
22	C7,D7	41	Ductal carcinoma in situ	I	TisN0M0	Neg	Neg	Pos	Neg	Pos	++	Neg	Neg	Pos	Neg	Neg	Neg
28	C13,D13	33	Ductal carcinoma in situ	I	TisN0M0	POS	POS	Pos	Neg	Neg	+++	Neg	Neg	Pos	Neg	Neg	Neg
30	C15,D15	34	Ductal carcinoma in situ	I	TisN0M0	Neg	POS	Neg	Neg	Neg	+++	Neg	Neg	Pos	Neg	Neg	Neg
8	A8,B8	53	Intraductal carcinoma	I	T3N0M0	Neg	Neg	Neg	Neg	Neg	+++	Neg	Neg	Pos	Neg	Neg	Neg
40	E10,F10	86	Invasive carcinoma with apocrine features	III	T2N0M0	POS	POS	POS	Neg	Neg	+	Neg	Neg	Pos	Neg	Neg	Neg
7	A7,B7	63	Invasive ductal carcinoma	II~III	T4N2M0	Neg	Neg	Neg	Neg	Neg	-	Neg	Neg	Pos	Neg	Neg	Neg
8	A8,B8	43	Invasive ductal carcinoma	II~III	T2N1M0	Neg	Neg	Neg	Neg	Neg	-	Neg	Neg	Neg	Neg	Neg	Neg
9	A9,B9	52	Invasive ductal carcinoma	II~III	T2N0M0	Neg	Neg	Neg	Pos	Pos	++	Neg	Neg	Pos	Neg	Neg	Neg
10	A10,B10	38	Invasive ductal carcinoma	III	T4N0M0	Neg	Neg	Neg	Pos	Pos	-	Neg	Neg	Pos	Pos	Neg	Neg
11	A11,B11	74	Invasive ductal carcinoma	II~III	T2N0M0	Neg	Neg	Ndet	Neg	Neg	-	Neg	Neg	Pos	Neg	Neg	Neg ??
12	A12,B12	49	Invasive ductal carcinoma	II	T2N0M0	Neg	Neg	Neg	Neg	Neg	+++	Neg	Neg	Pos	Neg	Neg	Neg
13	A13,B13	67	Invasive ductal carcinoma	II~III	T4N0M0	Neg	Neg	Neg	Pos	Neg	-	Neg	Neg	Pos	Neg	Neg	Neg
14	A14,B14	60	Invasive ductal carcinoma	II~III	T4N2M0	Neg	Neg	Neg	Pos	Pos	-	Neg	Neg	Pos	Neg	Neg	Neg
15	A15,B15	53	Invasive ductal carcinoma	III	T3N0M0	Neg	Neg	Neg	Pos	Pos	+~++	Neg	Neg	Pos	Neg	Neg	Neg
16	C1,D1	47	Invasive ductal carcinoma	II	T3N3M0	Neg	Neg	Neg	Pos	Pos	++~+++	Neg	Neg	Pos	Neg	Neg	Pos
17	C2,D2	49	Invasive ductal carcinoma	II	T2N0M0	Neg	Neg	Neg	Neg	Neg	+~++	Neg	Neg	Pos	Neg	Neg	Neg
18	C3,D3	55	Invasive ductal carcinoma	II~III	T4N2M0	Neg	Neg	Pos	Pos	Pos	-	Neg	Neg	Pos	Neg	Neg	Neg
19	C4,D4	34	Invasive ductal carcinoma	III	T3N2M0	Neg	Neg	Neg	Neg	Neg	-	Neg	Neg	Pos	Neg	Neg	Neg
20	C5,D5	55	Invasive ductal carcinoma	II~III	T1N0M0	Neg	Neg	Pos	Pos	Neg	-	Neg	Neg	Pos	Neg	Neg	Neg
23	C8,D8	43	Invasive ductal carcinoma	II	T2N0M0	Neg	POS	Pos	Neg	Neg	+++	Neg	Neg	Pos	Neg	Neg	Pos
24	C9,D9	58	Invasive ductal carcinoma	III	T2N2M0	Neg	Neg	Neg	Neg	Neg	+++	Neg	Neg	Pos	Neg	Neg	Neg
25	C10,D10	41	Invasive ductal carcinoma	II	T2N0M0	Neg	Neg	Neg	Pos	Pos	+~++	Neg	Neg	Pos	Neg	Neg	Neg
26	C11,D11	44	Invasive ductal carcinoma	II~III	T2N0M0	Neg	Neg	Neg	Pos	Pos	+	Neg	Neg	Pos	Neg	Neg	Neg
27	C12,D12	50	Invasive ductal carcinoma	I~II	T2N0M0	Neg	Neg	Neg	Neg	Neg	+++	Neg	Neg	Pos	Neg	Neg	Neg
28	C13,D13	62	Invasive ductal carcinoma	II~III	T4N3M0	Neg	Neg	Neg	Pos	Pos	++	Neg	Neg	Pos	Neg	Neg	Neg
30	C15,D15	43	Invasive ductal carcinoma	I~II	T2N2M0	Neg	POS	Neg	Neg	Pos cit	+++	Neg	Neg	Pos	Neg	Neg	Neg
31	E1,F1	48	Invasive ductal carcinoma	II~III	T2N2M0	Neg	Neg	Neg	Neg	Pos	-	Neg	Neg	Pos	Neg	Neg	Pos
32	E2,F2	40	Invasive ductal carcinoma	III	T2N0M0	Neg	Neg	Neg	Neg	Neg	++	Neg	Neg	Pos	Neg	Neg	Neg
33	E3,F3	50	Invasive ductal carcinoma	II	T2N0M0	Neg	Neg	Neg	Neg	Neg	-	Neg	Neg	Pos	Some Pos	Neg	Pos
34	E4,F4	35	Invasive ductal carcinoma	II	T2N0M0	Neg	Neg	Pos	Neg	Pos	-	Neg	Neg	Pos	Neg	Neg	Neg
35	E5,F5	92	Invasive ductal carcinoma	II~III	T2N0M0	Neg	Neg	Neg	Neg	Neg	+~++	Neg	Neg	Pos	Neg	Neg	Neg
36	E6,F6	41	Invasive ductal carcinoma	II~III	T2N0M0	Neg	Neg	Neg	Neg	Neg	++~+++	Neg	Neg	Pos	Neg	Neg	Neg
37	E7,F7	58	Invasive ductal carcinoma	II~III	T2N0M0	Neg	Neg	Neg	Neg	Pos	-	Neg	Neg	Pos	Neg	Neg	Pos
38	E8,F8	28	Invasive ductal carcinoma	I~II	T2N0M0	Neg	Neg	Neg	Pos	Pos	-	Neg	Neg	Pos	Neg	Neg	Neg.CIS Pos
39	E9,F9	42	Invasive ductal carcinoma	III	T2N0M0	Neg	Neg	Neg	Ncel	Ncel	++~+++	Neg	Neg	Pos	Neg	Neg	Neg
40	E10,F10	50	Invasive ductal carcinoma	II~III	T4N3MX	POS	Neg	Pos	Neg	Neg	++	Neg	Neg	Pos	Neg	Neg	Pos
42	E12,F12	64	Invasive ductal carcinoma	II~III	T2N0M0	Neg	Neg	Pos	Neg	Neg	+++	Neg	Neg	Pos	Neg	Neg	Neg
43	E13,F13	62	Invasive ductal carcinoma	II~III	T2N0M0	POS	Neg	Pos	Neg	Neg	+++	Neg	Neg	Pos	Neg	Neg	Neg
44	E14,F14	50	Invasive ductal carcinoma	II	T1N0M0	Neg	POS	Neg	Neg	Neg	+++	Neg	Neg	Pos	Some Pos	Neg	Neg
45	E15,F15	50	Invasive ductal carcinoma	II~III	T4N3M1	Neg	POS	Neg	Pos	Neg	-	Neg	Neg	Pos		Neg	Neg
46	G1,H1	65	Invasive ductal carcinoma	II~III	T2N0M0	Neg	Neg	Neg	Neg	Neg	-	Neg	Neg	Pos	Pos	Neg	Pos
47	G2,H2	47	Invasive ductal carcinoma	II~III	T3N2M0	Neg	Neg	Pos	Pos	Pos	+	Neg	Neg	Pos	Neg	Neg	Neg
48	G3,H3	53	Invasive ductal carcinoma	II~III	T2N1M0	Neg	POS	Pos	Neg	Neg	+++	Neg	Neg	Pos	Neg	Neg	Neg
49	G4,H4	51	Invasive ductal carcinoma	II~III	T4N2M1	Neg	Neg	Pos	Pos	Pos	-	Neg	Neg	Pos	Neg	Neg	Neg
50	G5,H5	51	Invasive ductal carcinoma	I~II	T2N2M0	Neg	Neg	Pos	Neg	Neg	+++	Neg	Neg	Pos	Neg	Neg	Neg
51	G6,H6	33	Invasive ductal carcinoma	III	T2N0M0	Neg	Neg	Neg	Neg	??	+++	Neg	Neg	Pos	Neg	Neg	Pos
52	G7,H7	42	Invasive ductal carcinoma	II	T2N0M0	Neg	POS	Pos	Pos	Pos	+~++	Neg	Neg	Pos	Neg	Neg	Neg
53	G8,H8	48	Invasive ductal carcinoma	II~III	T2N0M0	Neg	POS	Neg	Pos	Pos	+	Neg	Neg	Pos	Neg	Neg	Neg
54	G9,H9	61	Invasive ductal carcinoma	II~III	T2N0M0	Neg	POS	Pos	Neg	Pos	+++	Neg	Neg	Pos	Neg	Neg	Neg
55	G10,H10	49	Invasive ductal carcinoma	II~III	T2N0M0	Neg	POS	Pos	Neg	Neg	+++	Neg	Neg	Pos	Neg	Neg	Pos
56	G11,H11	37	Invasive ductal carcinoma	II~III	T2N0M0	Neg	Neg	Pos	Neg	Neg	-	Neg	Neg	Neg	Some Pos	Pos	Pos
57	G12,H12	44	Invasive ductal carcinoma	I	T2N0M0	Neg	POS	Neg	Pos	Neg	+++	Neg	Neg	Pos	Neg	Neg	Neg Pos/CIS
58	G13,H13	31	Invasive ductal carcinoma	II~III	T2N2M0	Neg	Neg	Neg	Neg	Pos	++~+++	Neg	Neg	Pos	Neg	Neg	Neg
59	G14,H14	36	Invasive ductal carcinoma	II	T2N0M0	Neg	POS	Pos	Pos	Pos	+	Neg	Neg	Pos	Neg	Neg	Neg
60	G15,H15	57	Invasive ductal carcinoma	II~III	T2N0M0	Neg	Neg	Pos	Pos	Neg	-	Neg	Neg	Pos	Neg	Neg	Neg
61	I1,J1	52	Invasive ductal carcinoma	II	T3N3M0	Neg	Neg	Neg	Neg	Neg	-	Neg	Neg	Pos	Neg	Neg	NC
62	I2,J2	55	Invasive ductal carcinoma	II	T3N0M0	Neg	Neg	Neg	Pos	Pos	+	Neg	Neg	Pos	Neg	Neg	Neg
63	I3,J3	37	Invasive ductal carcinoma	II~III	T3N1M1	Neg	Neg	Pos	Pos	Pos	+	Neg	Neg	Pos	Neg	Neg	Neg
64	I4,J4	54	Invasive ductal carcinoma	II	T2N0M0	Neg	Neg	Pos	Pos	Neg	-	Neg	Neg	Pos	Neg	Neg	Neg
65	I5,J5	43	Invasive ductal carcinoma	II~III	T3N1M0	Neg	Neg	Pos	Neg	Neg	+~++	Neg	Neg	Pos	Neg	Neg	Neg
66	I6,J6	54	Invasive ductal carcinoma	III	T2N0M0	Neg	Neg	Neg	Neg	Neg	+++	Neg	Neg	Pos	Neg	Neg	Neg
67	I7,J7	58	Invasive ductal carcinoma	II~III	T3N1M0	Neg	Neg	Neg	Neg	Neg	-	Neg	Neg	Pos	Neg	Neg	Pos
69	I9,J9	66	Invasive ductal carcinoma	II~III	T3N0M0	Neg	Neg	Neg	Neg	Neg	+++	Neg	Neg	Pos	Neg	Neg	Neg
70	I10,J10	29	Invasive ductal carcinoma	II~III	T3N1M0	Neg	Neg	Neg	Neg	Neg	-	Neg	Neg	Pos/ Neg	Neg	Neg	Neg
71	I11,J11	46	Invasive ductal carcinoma	II~III	T2N1M0	Neg	Neg	Pos	Neg	Neg	+++	Neg	Neg	Pos	Neg	Neg	Neg
72	I12,J12	40	Invasive ductal carcinoma	II~III	T3N0M0	Neg	Neg	Pos	Pos	Pos	-	Neg	Neg	Pos	Neg	Neg	Neg
73	I13,J13	46	Invasive ductal carcinoma	II~III	T2N0M0	Neg	Neg	Pos	Pos	Pos	+++	Neg	Neg	Pos	Neg	Neg	Neg
74	I14,J14	35	Invasive ductal carcinoma	I~II	T4N2M1	Neg	Neg	Pos	Pos	Pos	+	Neg	Neg	Pos	Neg	Neg	Neg
75	I15,J15	35	Invasive ductal carcinoma	II~III	T2N0M0	Neg	Neg	Neg	Neg	Neg	+	Neg	Neg	Pos	Neg	Neg	Neg
6	A6,B6	35	Invasive ductal carcinoma	II~III	T4N0M0	Neg	POS	Pos	Pos	Pos	-	Neg	Neg	Pos	Neg	Neg	Neg
7	A7,B7	40	Invasive ductal carcinoma	III	T3N0M0	Neg	Neg	Neg	Neg	Neg	+++	Neg	Neg	Pos	Neg	Neg	Neg
9	A9,B9	45	Invasive ductal carcinoma	I~II	T3N0M0	Neg	Neg	Neg	Neg	Pos	+~++	Neg	Neg	Pos	Neg	Neg	Neg
10	A10,B10	56	Invasive ductal carcinoma	II~III	T2N0M0	Neg	Neg	Pos	Pos	Pos	+++	Neg	Neg	Pos	Neg	Neg	Neg
11	A11,B11	33	Invasive ductal carcinoma	II~III	T2N0M0	Neg	Neg	Neg	Neg	Neg	+-	Neg	Neg	Pos	Neg	Neg	Neg
12	A12,B12	37	Invasive ductal carcinoma	II~III	T3N2M0	Neg	Neg	Neg	Pos	Pos	+	Neg	Neg	Pos	Neg	Neg	Neg
13	A13,B13	50	Invasive ductal carcinoma	II	T3N0M0	Neg	Neg	Neg	Neg	Neg	++~+++	Neg	Neg	Pos	Neg	Neg	Neg
15	A15,B15	44	Invasive ductal carcinoma	II~III	T3N1M0	POS	Neg	Pos	Neg	Neg	+++	Neg	Neg	Pos	Neg	Neg	Neg
16	C1,D1	55	Invasive ductal carcinoma	II~III	T2N1M0	Neg	Neg	Neg	Pos	Neg	+++	Neg	Neg	Pos	Neg	Neg	Neg
17	C2,D2	47	Invasive ductal carcinoma	II~III	T2N0M0	Neg	Neg	Neg	Neg	Neg	+++	Neg	Neg	Pos	Neg	Neg	Neg
18	C3,D3	50	Invasive ductal carcinoma	II~III	T2N1M0	Neg	Neg	Neg	Pos	Pos	+	Neg	Neg	Pos	Neg	Neg	Neg
19	C4,D4	51	Invasive ductal carcinoma	II~III	T4N3Mx	Neg	Neg	Neg	Neg	Neg	-	Neg	Neg	Pos	Neg	Neg	Neg
20	C5,D5	36	Invasive ductal carcinoma	II	T3N1M0	Neg	Neg	Neg	Neg	Neg	-	Neg	Neg	Pos	Neg	Neg	Neg
21	C6,D6	66	Invasive ductal carcinoma	II~III	T2N0M0	Neg	Neg	Neg	Pos	Neg	+-	Neg	Neg	Pos	Neg	Neg	Neg
22	C7,D7	50	Invasive ductal carcinoma	II~III	T2N0M0	Neg	Neg	Neg	Pos	NC	-	Neg	Neg	Pos	Neg	Neg	Neg
23	C8,D8	66	Invasive ductal carcinoma	III	T2N1M0	Neg	Neg	Neg	Pos	Neg	-	Neg	Neg	Pos	Neg	Neg	Neg
25	C10,D10	57	Invasive ductal carcinoma	II~III	T2N1M0	Neg	Neg	Neg	Pos	NC	+-	Neg	Neg	Pos	Neg	Neg	Neg
26	C11,D11	60	Invasive ductal carcinoma	II~III	T2N0M0	Neg	Neg	Neg	Pos	Neg	-	Neg	Neg	Pos	Neg	Neg	Neg
29	C14,D14	40	Invasive ductal carcinoma	II	T4N2Mx	Neg	Neg	Pos	Neg	Pos	+++	Neg	Neg	Pos	Neg	Neg	Neg
31	E1,F1	40	Invasive ductal carcinoma	II	T2N0M0	Neg	POS	Pos	Neg	Neg	+++	Neg	Neg	Pos	Neg	Neg	Neg
32	E2,F2	50	Invasive ductal carcinoma	II~III	T2N0M0	Neg	POS	Pos	Neg	Neg	+++	Neg	Neg	Pos	Neg	Neg	Neg
33	E3,F3	44	Invasive ductal carcinoma	II	T2N0M0	POS	Neg	Neg	Neg	Neg	-	Neg	Neg	Pos	Pos	Neg	Pos
34	E4,F4	58	Invasive ductal carcinoma	II	T2N0M0	Neg	POS	Pos	Pos	Neg	+-	Neg	Neg	Pos	Neg	Neg	Pos
35	E5,F5	37	Invasive ductal carcinoma	III	T4N1M0	Neg	Neg	Neg	Neg	Neg	-	Neg	Neg	Pos	Neg	Neg	Neg
36	E6,F6	61	Invasive ductal carcinoma	II~III	T4N0M0	Neg	POS	Neg	Pos	Pos	+	Neg	Neg	Pos	Neg	Neg	Neg
37	E7,F7	41	Invasive ductal carcinoma	I	T2N0M0	Neg	POS	Neg	Neg	Neg	+++	Neg	Neg	Pos	Neg	Neg	Neg
38	E8,F8	28	Invasive ductal carcinoma	II	T2N0M0	POS	POS	Pos	Pos	Neg	+	Neg	Neg	Pos	Neg	Neg	Neg
39	E9,F9	30	Invasive ductal carcinoma	II~III	T2N2M0	Neg	Neg	Pos	Pos	Pos	+++	Neg	Neg	Pos	Neg	Neg	Neg
40	E10,F10	52	Invasive ductal carcinoma	III	T2N0M0	Neg	Neg	Neg	Neg	Neg	-	Neg	Neg	Pos	Neg	Neg	Pos
41	E11,F11	48	Invasive ductal carcinoma	III	T2N0M0	Neg	Neg	Neg	Pos	Pos	+	Neg	Neg	Pos	Neg	Neg	Neg
42	E12,F12	43	Invasive ductal carcinoma	II	T2N2M0	Neg	Neg	Pos	Neg	Neg	+++	Neg	Neg	Pos	Neg	Neg	Neg
43	E13,F13	46	Invasive ductal carcinoma	II~III	T2N0M0	POS	Neg	Neg	Neg	Neg	++	Neg	Neg	Pos	Pos	Neg	Neg
45	E15,F15	49	Invasive ductal carcinoma	II~III	T2N0M0	Neg	Neg	Neg	Neg	Neg	-	Neg	Neg	Pos	Pos	Pos	Pos
46	G1,H1	51	Invasive ductal carcinoma	II~III	T2N0M0	Neg	Neg	Neg	Neg	Neg	+++	Neg	Neg	Pos	Neg	Neg	Neg
47	G2,H2	45	Invasive ductal carcinoma	II~III	T2N0M0	Neg	Neg	Neg	Pos	Neg	+	Neg	Neg	Pos	Neg	Neg	Neg
48	G3,H3	30	Invasive ductal carcinoma	III	T2N0M0	POS	Neg	Pos	Neg	Neg	-	Neg	Neg	Pos	Some Pos	Neg	Pos
49	G4,H4	54	Invasive ductal carcinoma	II	T2N0M0	Neg	Neg	Pos	Pos	Pos	-	POS	Neg	Pos	Neg	Neg	Neg
50	G5,H5	60	Invasive ductal carcinoma	II	T2N0M0	Neg	Neg	Neg	Pos	Pos	-	Neg	Neg	Pos	Neg	Neg	Neg
52	G7,H7	38	Invasive ductal carcinoma	II~III	T2N2M0	Neg	Neg	Neg	Pos	Neg	+-	Neg	Neg	Pos	Neg	Neg	Neg
53	G8,H8	43	Invasive ductal carcinoma	II	T2N0M0	Neg	Neg	Neg	Pos	Neg	-	Neg	Neg	Pos	Neg	Neg	Neg
54	G9,H9	42	Invasive ductal carcinoma	II~III	T2N0M0	Neg	Neg	Neg	Neg	Pos	+	Neg	Neg	Pos	Neg	Neg	Neg
55	G10,H10	55	Invasive ductal carcinoma	II	T2N0M0	Neg	Neg	Pos	Neg	Neg	+++	Neg	Neg	Pos	Neg	Neg	Pos
56	G11,H11	49	Invasive ductal carcinoma	II~III	T2N0M0	Neg	Neg	Pos	Pos	Pos	+	Neg	Neg	Pos	Neg	Neg	Neg
57	G12,H12	41	Invasive ductal carcinoma	I~II	T3N0M0	Neg	Neg	Neg	Neg	Neg	+++	Neg	Neg	Pos	Neg	Neg	Neg
59	G14,H14	41	Invasive ductal carcinoma	II~III	T2N0M0	Neg	POS	Neg	Neg	Neg	+++	Neg	Neg	Pos	Neg	Neg	Neg
60	G15,H15	46	Invasive ductal carcinoma	II~III	T4N0M0	Neg	Neg	Neg	Pos	Neg	-	Neg	Neg	Pos	Neg	Neg	Neg
61	I1,J1	68	Invasive ductal carcinoma	II~III	T4N0M0	Neg	Neg	Pos	Pos	Pos	-	Neg	Neg	Pos	Neg	Neg	Neg
62	I2,J2	49	Invasive ductal carcinoma	II~III	T2N0M0	Neg	Neg	Neg	Pos	Neg	+	Neg	Neg	Pos	Neg	Neg	Neg
63	I3,J3	55	Invasive ductal carcinoma	II	T2N0M0	Neg	Neg	NS	NC	Pos	-	Neg	Neg	Pos	Neg	Neg	Neg
64	I4,J4	44	Invasive ductal carcinoma	II~III	T4N3Mx	Neg	Neg	Neg	Neg	Neg	+++	Neg	Neg	Pos	Neg	Neg	Neg
65	I5,J5	60	Invasive ductal carcinoma	II	T2N0M0	Neg	Neg	Neg	Neg	Neg	+++	Neg	Neg	Pos	Neg	Neg	Neg
66	I6,J6	43	Invasive ductal carcinoma	I~II	T3N0M0	Neg	POS	Neg	Pos	Pos	-	Neg	Neg	Pos	Neg	Neg	Neg
67	I7,J7	44	Invasive ductal carcinoma	II~III	T3N0M0	Neg	POS	Neg	Pos	Pos	-	Neg	Neg	Pos	Neg	Neg	Neg
68	I8,J8	42	Invasive ductal carcinoma	II~III	T4N2M0	Neg	Neg	Neg	Pos	Pos	-	Neg	Neg	Pos	Neg	Neg	Neg
69	I9,J9	41	Invasive ductal carcinoma	II~III	T3N0M0	Neg	Neg	Neg	Pos	Pos	-	Neg	Neg	Pos	Neg	Neg	Neg
70	I10,J10	56	Invasive ductal carcinoma	II~III	T2N0M0	Neg	POS weak	Neg	Pos	Pos	-	Neg	Neg	Pos	Neg	Neg	Neg
71	I11,J11	79	Invasive ductal carcinoma	II	T2N0M0	POS	Neg	Pos	Neg	Neg	-	Neg	Neg	Pos	Pos	Neg	Pos
72	I12,J12	57	Invasive ductal carcinoma	II	T3N0M0	Neg	Neg	Neg	Neg	Neg	+++	Neg	Neg	Pos	Neg	Neg	Neg
74	I14,J14	33	Invasive ductal carcinoma	II	T4N2M0	Neg	Neg	Neg	Neg	Neg	++~+++	Neg	Neg	Pos	Neg	Neg	Neg
75	I15,J15	42	Invasive ductal carcinoma	II~III	T2N0M0	Neg	Neg	Pos	Pos	Pos	++	Neg	Neg	Pos	Neg	Neg	Neg
6	A6,B6	48	Invasive ductal carcinoma	II	T2N0M0	Neg	POS	Neg	Pos	Pos	-	Neg	Neg	Pos	Neg	Neg	Neg
7	A7,B7	42	Invasive ductal carcinoma	II	T2N0M0	Neg	Neg	POS	Pos	Pos	++~+++	Neg	Neg	Pos	Neg	Neg	Neg
8	A8,B8	32	Invasive ductal carcinoma	II	T2N0M0	Neg	Neg	POS	Pos	Pos	-	Neg	Neg	Pos	Neg	Neg	Neg
9	A9,B9	48	Invasive ductal carcinoma	II~III	T2N0M0	Neg	Neg	Neg	Pos	Pos	+~++	Neg	Neg	Pos	Neg	Neg	Neg
10	A10,B10	44	Invasive ductal carcinoma	II~III	T2N0M0	Neg	Neg	POS	Pos	Neg	+-	Neg	Neg	Pos	Neg	Neg	Neg
11	A11,B11	50	Invasive ductal carcinoma	III	T2N0M0	Neg	Neg	POS	Neg	Neg	++~+++	Neg	Neg	Pos	Neg	Neg	Neg
12	A12,B12	63	Invasive ductal carcinoma	II	T2N0M0	Neg	Neg	Neg	Pos	Neg	+~++	Neg	Neg	Pos	Neg	Neg	Neg
14	A14,B14	46	Invasive ductal carcinoma	II~III	T2N0M0	Neg	Neg	Neg	Neg	Neg	+-	Neg	Neg	Pos	Neg	Neg	Neg
16	C1,D1	53	Invasive ductal carcinoma	II	T2N0M0	Neg	Neg	POS	Pos	Neg	++	Neg	Neg	Pos	Neg	Neg	Neg
19	C4,D4	44	Invasive ductal carcinoma	II~III	T2N0M0	Neg	Neg	Neg	Neg	Neg	++~+++	Neg	Neg	Pos	Neg	Neg	Neg
20	C5,D5	38	Invasive ductal carcinoma	I~II	T2N0M0	Neg	Neg	Neg	Neg	Pos	+	Neg	Neg	Pos	Neg	Neg	Neg
21	C6,D6	70	Invasive ductal carcinoma	II	T2N0M0	Neg	Neg	POS	Pos	Pos	+	Neg	Neg	Pos	Neg	Neg	Neg
22	C7,D7	56	Invasive ductal carcinoma	II~III	T2N0M0	Neg	Neg	Neg	Neg	Neg	++~+++	Neg	Neg	Pos	Neg	Neg	Neg
23	C8,D8	52	Invasive ductal carcinoma	I	TisN0M0	Neg	Neg	Neg	Neg	Neg	+~++	Neg	Neg	Pos	Neg	Neg	Neg
24	C9,D9	68	Invasive ductal carcinoma	II~III	T1N0M0	Neg	Neg	POS	Pos	Neg	+-	Neg	Neg	Pos	Neg	Neg	Neg
25	C10,D10	68	Invasive ductal carcinoma	II~III	T3N2M0	Neg	Neg	POS	Pos	Neg	-	Neg	Neg	Pos	Neg	Neg	Neg
26	C11,D11	46	Invasive ductal carcinoma	II~III	T2N0M0	Neg	Neg	Neg	Pos	Pos	+-	Neg	Neg	Pos	Neg	Neg	Neg
27	C12,D12	52	Invasive ductal carcinoma	II~III	T2N0M0	POS	Neg	Neg	Neg	Neg	-	Neg	Neg	Pos	Pos	Neg	Neg
28	C13,D13	59	Invasive ductal carcinoma	II~III	T2N0M0	Neg	Neg	Neg	Neg	Neg	++~+++	Neg	Neg	Pos	Neg	Neg	Neg
29	C14,D14	39	Invasive ductal carcinoma	II~III	T2N0M0	Neg	Neg	POS	Pos	Pos	+-	Neg	Neg	Pos	Neg	Neg	Neg
30	C15,D15	40	Invasive ductal carcinoma	II~III	T2N2M0	Neg	Neg	Neg	Pos	Neg	++	Neg	Neg	Pos	Neg	Neg	Neg
31	E1,F1	40	Invasive ductal carcinoma	II~III	T2N0M0	Neg	Neg	Neg	Pos	Pos	+++	Neg	Neg	Pos	Neg	Neg	Neg
32	E2,F2	60	Invasive ductal carcinoma	II~III	T2N0M0	Neg	Neg	Neg	Pos	Neg	+-	Neg	Neg	Pos	Neg	Neg	Pos
33	E3,F3	50	Invasive ductal carcinoma	II~III	T2N0M0	Neg	Neg	POS	Pos	Pos	++	Neg	Neg	Pos	Neg	Neg	Neg
34	E4,F4	45	Invasive ductal carcinoma	II~III	T2N0M0	Neg	Neg	POS	Pos	Pos	+-	Neg	Neg	Pos	Neg	Neg	Neg
35	E5,F5	46	Invasive ductal carcinoma	II~III	T2N1M0	Neg	Neg	Neg	Neg	Pos	+	Neg	Neg	Pos	Neg	Neg	Neg
36	E6,F6	39	Invasive ductal carcinoma	II~III	T2N1M0	Neg	Neg	POS	Pos	Pos	-	Neg	Neg	Pos	Neg	Neg	Neg
37	E7,F7	48	Invasive ductal carcinoma	II~III	T2N0M0	Neg	Neg	Neg	Pos	Pos	++~+++	Neg	Neg	Pos	Neg	Neg	Neg
38	E8,F8	41	Invasive ductal carcinoma	II	T2N0M0	Neg	Neg	Neg	Pos	Pos	+-	Neg	Neg	Pos	Neg	Neg	Neg
39	E9,F9	61	Invasive ductal carcinoma	I	T2N0M0	Neg	No Sample	Neg	Pos	Neg	-	Neg	Neg	Pos	Neg	Neg	Neg
41	E11,F11	34	Invasive ductal carcinoma	II~III	T2N0M0	Neg	Neg	Neg	Neg	Neg	++~+++	Neg	Neg	Pos	Neg	Neg	Neg
42	E12,F12	64	Invasive ductal carcinoma	II	T2N0M0	Neg	Neg	Neg	Neg	Neg	++	Neg	Neg	Pos	Neg	Neg	Neg
45	E15,F15	54	Invasive ductal carcinoma	II~III	T2N0M0	Neg	Neg	Neg	Neg	Neg	++	Neg	Neg	Pos	Neg	Neg	Neg
46	G1,H1	40	Invasive ductal carcinoma	II	T2N0M0	Neg	Neg	Neg	Neg	Pos	+	Neg	Neg	Pos	Neg	Neg	Neg
47	G2,H2	58	Invasive ductal carcinoma	II~III	T2N1M0	Neg	POS	Neg	Pos	Neg	++	Neg	Neg	Pos	Neg	Neg	Neg
48	G3,H3	55	Invasive ductal carcinoma	II~III	T2N1M0	Neg	POS	Neg	Neg	Neg	+++	Neg	Neg	Pos	Neg	Neg	Neg
49	G4,H4	74	Invasive ductal carcinoma	II	T2N0M0	Neg	Neg	POS	Pos	Pos	+	Neg	Neg	Pos	Neg	Neg	Neg
50	G5,H5	50	Invasive ductal carcinoma	II~III	T2N0M0	Neg	Neg	Neg	Neg	Neg	++~+++	Neg	Neg	Pos	Neg	Neg	Neg
51	G6,H6	53	Invasive ductal carcinoma	II~III	T2N0M0	Neg	Neg	Neg	Neg	Neg	-	Neg	Neg	Pos	Pos	Pos	Neg
52	G7,H7	53	Invasive ductal carcinoma	II~III	T2N0M0	Neg	POS	POS	Pos	Pos	-	Neg	Neg	Pos	Neg	Neg	Neg
53	G8,H8	71	Invasive ductal carcinoma	II	T4N0M0	POS	Neg	Neg	Neg	Neg	++	Neg	Neg	Pos	Neg	Neg	Neg
54	G9,H9	48	Invasive ductal carcinoma	II~III	T2N0M0	Neg	POS	POS	Pos	Pos	+	Neg	Neg	Neg	Neg	Neg	Pos
55	G10,H10	43	Invasive ductal carcinoma	II	T2N0M0	Neg	Neg	POS	Pos	Pos	+	Neg	Neg	Pos	Neg	Neg	Neg
56	G11,H11	34	Invasive ductal carcinoma	I	T2N0M0	Neg	Neg	POS	Pos	Pos	++	Neg	Neg	Pos	Neg	Neg	Neg
57	G12,H12	52	Invasive ductal carcinoma	II	T2N0M0	POS	POS	POS	Neg	Neg	++~+++	Neg	Neg	Pos	Neg	Neg	Neg
58	G13,H13	55	Invasive ductal carcinoma	II~III	T2N1M0	Neg	Neg	Neg	Pos	Neg	-	Neg	Neg	Pos	Neg	Neg	Neg
59	G14,H14	54	Invasive ductal carcinoma	II	T2N0M0	POS	Neg	Neg	Neg	Neg	+-	Neg	Neg	Pos	Pos	Some Pos	??
60	G15,H15	40	Invasive ductal carcinoma	II	T2N1M0	Neg	Neg	POS	Pos	Pos	-	Neg	Neg	Pos	Neg	Neg	Neg
61	I1,J1	34	Invasive ductal carcinoma	II~III	T2N0M0	Neg	No Sample	Neg	Pos	Pos	+-	Neg	Neg	Pos	Neg	Neg	Neg
62	I2,J2	59	Invasive ductal carcinoma	II~III	T2N0M0	Neg	POS	POS	Pos	Neg	+~++	Neg	Neg	Pos	Neg	Neg	Neg
63	I3,J3	76	Invasive ductal carcinoma	II	T2N0M0	Neg	Neg	Neg	Neg	Neg	-	Neg	Neg	Pos	Neg	Neg	Neg
64	I4,J4	39	Invasive ductal carcinoma	II~III	T2N0M0	Neg	Neg	POS	Neg	Neg	+~++	Neg	Neg	Pos	Neg	Neg	Neg
65	I5,J5	33	Invasive ductal carcinoma	II~III	T2N1M0	Neg	Neg	Neg	Neg	Neg	-	Neg	Neg	Pos	Some Pos	Pos	Neg
66	I6,J6	52	Invasive ductal carcinoma	II	T2N0M0	Neg	Neg	Neg	Neg	Neg	+~++	Neg	Neg	Pos	Neg	Neg	Neg
67	I7,J7	72	Invasive ductal carcinoma	II~III	T4N0M0	Neg	Neg	POS	Pos	Neg	+-	Neg	Neg	Pos	Neg	Neg	Neg
68	I8,J8	35	Invasive ductal carcinoma	I~II	T3N1M0	Neg	POS	POS	Neg	Pos	++	Neg	Neg	Pos	Neg	Neg	Neg
69	I9,J9	60	Invasive ductal carcinoma	II	T2N0M0	Neg	POS	Neg	Pos	Pos	-	Neg	Neg	Pos	Neg	Neg	Neg
70	I10,J10	58	Invasive ductal carcinoma	II~III	T2N0M0	Neg	Neg	Neg	Neg	Pos	+~++	Neg	Neg	Pos	Neg	Neg	Neg
71	I11,J11	53	Invasive ductal carcinoma	II~III	T3N0M0	Neg	Neg	Neg	Neg	Neg	+-	Neg	Neg	Pos	Neg	Neg	Neg
73	I13,J13	71	Invasive ductal carcinoma	II	T1N0M0	Neg	Neg	POS	Pos	Pos	-	Neg	Neg	Pos	Neg	Neg	Neg
75	I15,J15	44	Invasive ductal carcinoma	I	T2N0M0	Neg	Neg	Neg	Neg	Neg	++~+++	Neg	Neg	Neg	Neg	Neg	Pos
29	C14,D14	54	Invasive lobular carcinoma	I~II	T2N0M0	Neg	Neg	Neg	Neg	Neg	-	Neg	Neg	Pos	Neg	Neg	Pos
68	I8,J8	40	Invasive lobular carcinoma	III	T2N0M0	Neg	Neg	Neg	Pos	Pos	-	Neg	Neg	Pos	Neg	Neg	Pos
51	G6,H6	44	Invasive lobular carcinoma	II~III	T2N0M0	Neg	Neg	Neg	Neg	Pos	-	Neg	Neg	Pos	Neg	Neg	Neg
73	I13,J13	54	Invasive lobular carcinoma	III	T4N3M1	Neg	Neg	Neg	Pos	Neg	-	Neg	Neg	Pos	Neg	Neg	Neg
13	A13,B13	42	Invasive lobular carcinoma	II~III	T2N0M0	Neg	Neg	Neg	NC	Pos	+-	Neg	Neg	Pos	Neg	Neg	Neg
15	A15,B15	34	Invasive lobular carcinoma	II~III	T2N0M0	Neg	Neg	Neg	Neg	Neg	-	Neg	Neg	Pos	Neg	Neg	Neg
18	C3,D3	45	Invasive lobular carcinoma	II~III	T2N0M0	Neg	Neg	POS	Pos	Neg	-	Neg	Neg	Pos	Neg	Neg	Neg
43	E13,F13	35	Invasive lobular carcinoma	II~III	T2N1M0	Neg	POS	Neg	Neg	Neg	++	Neg	Neg	Pos	Neg	Neg	Neg
72	I12,J12	52	Invasive lobular carcinoma	II~III	T2N0M0	Neg	Neg	POS	Pos	Neg	+	Neg	Neg	Pos	Neg	Neg	Neg
41	E11,F11	68	Invasive micropapillary carcinoma	II~III	T3N1M0	Neg	Neg	Neg	Pos	Pos	-	Neg	Neg	Pos	Neg	Neg	Pos
24	C9,D9	61	Invasive papillary carcinoma	I~II	T3N0M0	Neg	Neg	Pos	Pos	Pos	+~++	Neg	Neg	Pos	Neg	Neg	Neg
44	E14,F14	68	Invasive papillary carcinoma	I~II	T2N0M0	Neg	Neg	Pos	Pos	Pos	+	Neg	Neg	Neg	Neg	Neg	Pos
44	E14,F14	44	Invasive tubular carcinoma	II	T2N1M0	Neg	Neg	POS	Pos	Pos	-	Neg	Neg	Pos	Neg	Neg	Neg
14	A14,B14	64	Invasive tubulo-lobular carcinoma	II~III	T4N1M0	Neg	Neg	Pos	Pos	Pos	-	Neg	Neg	Pos	Neg	Neg	Neg
17	C2,D2	25	Lobular carcinoma in situ	I	TisN0M0	Neg	Neg	POS	Pos	Pos	++~+++	Neg	Neg	Pos	Neg	Neg	Neg
a Information from the manufaturer (Pantomics Inc., USA)
bPos, positive; Neg, negative; Pos (c) , cytoplasmic positivity; Pos (c+n) - cytoplasmic and nucleear positive staining (see Materials and Methods)
c The cut-off values were described previously by Celis et al 2009 [19] and Honma et al 2005 [21]
